# Supplementary material for: The role of mesenchymal cells in cholangiocarcinoma
Source: Dis Model Mech. 2024 Dec 13;17(12):dmm050716. doi: 10.1242/dmm.050716 (PMC11655028; doi:10.1242/dmm.050716)
Supplement: Table S2. List of upstream regulators identified through Ingenuity Pathway Analysis (IPA) analysis, including growth factors (GF), cytokines, kinases, and transcription regulators (TR). [file dmm-17-050716-TableS2.xlsx]

## Sheet: Sheet1
Upstream Regulator	Expr Log Ratio	Molecule Type	Predicted Activation State	Activation z-score	p-value of overlap
IKBKB	0.31	kinase	Activated	6.44	1.25e-26
CHUK	-0.87	kinase	Activated	6.1	6.93e-19
Brd4		kinase	Activated	5.47	7.83e-08
RIPK2	-0.11	kinase	Activated	5.39	0.000154
IKBKG	0.1	kinase	Activated	4.97	1.34e-13
FGFR1	2.21	kinase	Activated	4.9	0.000209
MKNK1	0.65	kinase	Activated	4.8	5.93e-05
MAPK14	-0.02	kinase	Activated	4.48	1.51e-18
BTK	6.91	kinase	Activated	4.38	1.84e-10
PDK1	-0.27	kinase	Activated	4.23	0.00601
MAPK8	-0.08	kinase	Activated	4.22	2.22e-08
JAK1	1.23	kinase	Activated	4.19	0.000852
IPMK	0.16	kinase	Activated	4.12	7.18e-06
MAPK3	0.26	kinase	Activated	4.07	3.93e-08
ROCK1	0.28	kinase	Activated	3.97	9.44e-08
PRKD1	6.34	kinase	Activated	3.84	8.78e-07
PRKCD	0.19	kinase	Activated	3.61	3.43e-08
PRKCE	0.46	kinase	Activated	3.6	1.37e-07
MAP2K1	-0.18	kinase	Activated	3.51	1.29e-11
JAK2	1.2	kinase	Activated	3.48	1.32e-07
PTK2	-0.44	kinase	Activated	3.45	2.42e-07
PRKCZ	-1.35	kinase	Activated	3.39	0.000632
MAP2K3	-0.23	kinase	Activated	3.26	0.00358
EIF2AK2	-1.05	kinase	Activated	3.21	0.0154
ROR1	0.77	kinase	Activated	3.2	0.0032
MET	-1.88	kinase	Activated	3.19	3.6e-08
EPHB4	-0.47	kinase	Activated	3.19	0.00277
MAP3K14	0.37	kinase	Activated	3.12	1.68e-07
MAP3K8	2.87	kinase	Activated	3.1	0.000154
DCLK1	7.66	kinase	Activated	3.05	0.00387
TBK1	-0.29	kinase	Activated	3.03	0.000747
TYK2	0.2	kinase	Activated	3.02	4.09e-08
Map3k7		kinase	Activated	2.95	7.71e-08
EPHB1	1.71	kinase	Activated	2.95	4.42e-08
RAF1	0.15	kinase	Activated	2.94	3.33e-06
PRKCB	8.01	kinase	Activated	2.92	0.0001
MAPK9	-0.03	kinase	Activated	2.9	1.33e-06
MAP2K6	3.37	kinase	Activated	2.89	0.000164
MAPK11	0.12	kinase	Activated	2.81	0.0125
MAP3K1	0.49	kinase	Activated	2.81	0.000135
BRD4	1.02	kinase	Activated	2.8	3.32e-10
MST1R	-1.72	kinase	Activated	2.8	0.00654
CDK9	0.23	kinase	Activated	2.79	2.66e-09
RIPK3	4.64	kinase	Activated	2.78	0.00452
CAMK4	0.79	kinase	Activated	2.77	0.00177
CDK5	-0.62	kinase	Activated	2.76	1.11e-05
PRKCQ	1.94	kinase	Activated	2.73	0.00124
AKT1	0.25	kinase	Activated	2.6	2.81e-18
BMX	3.93	kinase	Activated	2.6	9.79e-06
SPHK1	2.91	kinase	Activated	2.6	1.46e-06
IFNG		cytokine	Activated	9.48	1.81e-43
TNF	0.1	cytokine	Activated	9.23	1.53e-69
IL1B	4.4	cytokine	Activated	8.91	2.43e-44
IL6	8.75	cytokine	Activated	8.39	1.54e-48
IL4		cytokine	Activated	7.71	2.32e-38
IL1A	0.52	cytokine	Activated	7.68	2.03e-19
OSM	6.66	cytokine	Activated	6.9	7.37e-15
IL33	10.56	cytokine	Activated	6.66	1.52e-30
IL17A		cytokine	Activated	6.6	2.04e-30
EDN1	1.43	cytokine	Activated	6.25	1.4e-13
CXCL12	11.56	cytokine	Activated	6.07	4.66e-08
CD40LG	6.48	cytokine	Activated	5.93	2.36e-15
IL2		cytokine	Activated	5.87	5.53e-39
IL18	-1.11	cytokine	Activated	5.61	7.49e-12
IL27		cytokine	Activated	5.54	1.36e-16
IL5		cytokine	Activated	5.43	7.47e-07
TNFSF11	5.08	cytokine	Activated	5.36	4.4e-13
IL21		cytokine	Activated	5.21	5.24e-17
TNFSF12	2.03	cytokine	Activated	5.04	1.1e-08
IFNA2		cytokine	Activated	4.92	6.24e-07
CCL20	1.87	cytokine	Activated	4.52	1.73e-09
IL13		cytokine	Activated	4.43	6.28e-41
CSF1	3.33	cytokine	Activated	4.18	1.79e-22
IL15	0.59	cytokine	Activated	4.13	4.38e-15
IL20		cytokine	Activated	4.12	1.31e-11
CSF2	-2.15	cytokine	Activated	4.11	3.11e-41
WNT3A	-6.51	cytokine	Activated	3.95	5.53e-12
CCL11	8.14	cytokine	Activated	3.95	4.93e-06
IL3		cytokine	Activated	3.92	7.23e-13
LIF	-1.3	cytokine	Activated	3.84	2.53e-13
C5	1.97	cytokine	Activated	3.72	9.45e-12
TNFSF13B	4.62	cytokine	Activated	3.58	3.36e-11
CXCL8	2.61	cytokine	Activated	3.49	3.85e-06
IL7	0.31	cytokine	Activated	3.47	1.91e-09
CCL5	6.58	cytokine	Activated	3.44	4.13e-08
IFNA4		cytokine	Activated	3.34	1.83e-05
TNFSF9	-3.99	cytokine	Activated	3.28	2.11e-06
TNFSF14	4.94	cytokine	Activated	3.27	0.00239
LTA		cytokine	Activated	3.19	3.14e-07
IL12A	-2.78	cytokine	Activated	3.13	0.00168
IL23A	-1.96	cytokine	Activated	3.13	0.00014
IL36A		cytokine	Activated	3.1	0.000468
CTF1	0.32	cytokine	Activated	3.1	4.94e-08
IL22		cytokine	Activated	3.04	2.66e-07
PRL		cytokine	Activated	2.91	1.92e-06
Ccl2		cytokine	Activated	2.88	2.48e-11
CNTF	-2.11	cytokine	Activated	2.86	5.58e-14
TNFSF15	-0.58	cytokine	Activated	2.86	4.97e-06
WNT1		cytokine	Activated	2.83	1.67e-05
THPO	1.09	cytokine	Activated	2.82	0.0101
AGT	8.22	GF	Activated	8.92	1.96e-62
TGFB1	2.25	GF	Activated	7.58	1.76e-70
EGF	-1.27	GF	Activated	6.49	9.06e-24
VEGFA	0.21	GF	Activated	6.31	1.08e-16
TGFB3	5.04	GF	Activated	5.21	5.69e-24
LEP	6.05	GF	Activated	5.15	1.08e-14
FGF2	0.85	GF	Activated	4.98	9.28e-27
BMP4	-3.85	GF	Activated	4.37	1.68e-11
KITLG	-2.28	GF	Activated	4.35	2.14e-12
GDF2		GF	Activated	4.23	1.38e-12
BMP2	2.13	GF	Activated	4.01	3.7e-09
GH1		GF	Activated	3.83	0.0027
IGF1	5.11	GF	Activated	3.73	8.84e-31
JAG1	0.58	GF	Activated	3.57	2.66e-09
CCN2	5.04	GF	Activated	3.55	8.94e-11
ANGPT2	4.29	GF	Activated	3.29	8.87e-10
BMP10		GF	Activated	3.13	4.01e-15
PDGFC	2.12	GF	Activated	3.1	0.000164
GDF9		GF	Activated	2.88	0.000143
NRG1	0.96	GF	Activated	2.82	2.15e-08
BDNF	-2.05	GF	Activated	2.78	5.71e-07
VEGFC	7.36	GF	Activated	2.61	0.000743
MDK	0.1	GF	Activated	2.58	0.000143
PDGFB	-0.2	GF	Activated	2.58	9.39e-15
TGFB2	5.4	GF	Activated	2.42	7.86e-17
HGF	7.62	GF	Activated	2.33	3.4e-22
GDNF	5.43	GF	Activated	2.24	0.00318
PGF	2.23	GF	Activated	2.23	7.06e-09
HDGF	-0.49	GF	Activated	2.22	0.00308
NTF4	-0.91	GF	Activated	2.19	0.017
VEGFD	0.59	GF	Activated	2.17	0.00505
NGF		GF	Activated	2.17	0.000139
SMARCA4	-0.56	TR	Activated	7.22	1.08e-16
TP53	0.06	TR	Activated	6.99	1.54e-28
RELA	0.02	TR	Activated	6.79	6.29e-20
NFKB1	0.79	TR	Activated	6.36	8.24e-26
NPM1	-0.71	TR	Activated	6.18	1.42e-11
STAT4	3.22	TR	Activated	6.16	0.00263
SMAD3	-0.18	TR	Activated	6.11	5.92e-33
KLF6	0.68	TR	Activated	6.08	4.6e-09
STAT3	1	TR	Activated	6.05	3.24e-40
ARNT2	1.66	TR	Activated	5.78	0.000114
NFKBIA	1.78	TR	Activated	5.75	5.49e-22
EP300	-0.14	TR	Activated	5.73	1.25e-18
ZBTB10	0.71	TR	Activated	5.64	8.86e-09
IRF7	-0.19	TR	Activated	5.59	4.03e-05
SIM1		TR	Activated	5.54	3.85e-05
NFIC	0.84	TR	Activated	5.54	1.04e-09
BHLHE40	0.36	TR	Activated	5.31	1.71e-14
HIF1A	1.47	TR	Activated	5.28	2.92e-09
STAT1	0.13	TR	Activated	5.28	7.86e-24
TWIST1	2.45	TR	Activated	5.27	5.37e-18
SMARCB1	-0.19	TR	Activated	5.13	0.000374
NUPR1	9.61	TR	Activated	5.04	0.000276
IRF1	0.92	TR	Activated	5	7.03e-07
MRTFB	0.12	TR	Activated	4.97	9.47e-20
SP1	-0.22	TR	Activated	4.9	1.31e-19
SPI1	5.21	TR	Activated	4.89	8.98e-22
GATA2	0.99	TR	Activated	4.8	3.23e-26
CEBPD	4.37	TR	Activated	4.8	1.8e-12
EPAS1	2.91	TR	Activated	4.68	3.98e-05
ESRRA	-0.49	TR	Activated	4.67	3.08e-08
TCF7L2	-1.06	TR	Activated	4.65	0.00202
MEF2D	0.87	TR	Activated	4.64	3.93e-08
ETS1	2.38	TR	Activated	4.49	5.26e-17
FOXC2	6.06	TR	Activated	4.45	2.54e-07
NOTCH3	2.05	TR	Activated	4.38	6.75e-14
EGR1	2.03	TR	Activated	4.36	4.19e-07
NFAT5	-0.3	TR	Activated	4.35	2.61e-11
MRTFA	0.99	TR	Activated	4.32	2.48e-17
TCF3	-0.94	TR	Activated	4.31	4.91e-22
HNF1A	0.45	TR	Activated	4.3	0.000179
JUN	1.73	TR	Activated	4.29	2.18e-18
ZEB1	4.75	TR	Activated	4.27	3.63e-07
TEAD3	0.93	TR	Activated	4.26	4.78e-07
FEV		TR	Activated	4.26	0.00032
CDKN2A	-2.08	TR	Activated	4.25	9.05e-21
TEAD2	1.07	TR	Activated	4.15	2.91e-08
CEBPA	-0.06	TR	Activated	4.15	4.32e-23
GATA1		TR	Activated	4.14	1.79e-10
FOXC1	0.47	TR	Activated	4.06	5.13e-06
CTNNB1	0.29	TR	Activated	4	2.68e-14
