# Supplementary material for: The role of mesenchymal cells in cholangiocarcinoma
Source: Dis Model Mech. 2024 Dec 13;17(12):dmm050716. doi: 10.1242/dmm.050716 (PMC11655028; doi:10.1242/dmm.050716)
Supplement: Table S7. Differentially expressed genes identified by DESeq2 in KKU-M213-derived spheroids (monoculture vs co-culture). Gene ID, name, adjusted p-value, and log2-fold change are provided for each gene. [file dmm-17-050716-TableS7.xlsx]

## Sheet: Sheet1
Gene ID	Gene Symbol	Adjusted p-value	Log2 Fold Change
ENSG00000115414	FN1	1.46e-43	11.819
ENSG00000113140	SPARC	8.94e-32	11.2648
ENSG00000134871	COL4A2	5.18e-19	9.75508
ENSG00000163359	COL6A3	5.18e-19	12.6813
ENSG00000142173	COL6A2	1.41e-16	17.2528
ENSG00000164692	COL1A2	3.62e-15	15.6912
ENSG00000101335	MYL9	5.12e-15	7.80003
ENSG00000154734	ADAMTS1	6.11e-14	7.8616
ENSG00000181143	MUC16	6.81e-14	-3.08031
ENSG00000204262	COL5A2	6.81e-14	7.60312
ENSG00000080573	COL5A3	9.45e-14	10.9836
ENSG00000168542	COL3A1	1.52e-13	16.9827
ENSG00000114251	WNT5A	8.41e-13	13.3424
ENSG00000169439	SDC2	2.91e-12	6.69148
ENSG00000130635	COL5A1	3.51e-12	12.0812
ENSG00000100234	TIMP3	5.93e-12	11.4475
ENSG00000259207	ITGB3	1.3e-11	7.55906
ENSG00000133048	CHI3L1	1.31e-11	25.9909
ENSG00000173546	CSPG4	1.45e-11	6.08179
ENSG00000187498	COL4A1	1.78e-11	6.69845
ENSG00000113721	PDGFRB	2.11e-11	11.3248
ENSG00000133110	POSTN	2.24e-11	13.3951
ENSG00000182871	COL18A1	3.26e-11	6.81945
ENSG00000087303	NID2	4.98e-11	8.12413
ENSG00000198467	TPM2	5.25e-11	6.38277
ENSG00000182492	BGN	5.4e-11	14.2484
ENSG00000142552	RCN3	6.4e-11	11.0421
ENSG00000159674	SPON2	1.23e-10	10.7334
ENSG00000154277	UCHL1	2.71e-10	6.52889
ENSG00000132205	EMILIN2	3.19e-10	9.06736
ENSG00000174807	CD248	3.61e-10	12.2924
ENSG00000050165	DKK3	8.11e-10	6.51147
ENSG00000105472	CLEC11A	9.46e-10	9.17247
ENSG00000087245	MMP2	1.31e-09	12.2691
ENSG00000069535	MAOB	1.47e-09	-1.25351
ENSG00000135272	MDFIC	1.7e-09	10.3856
ENSG00000137809	ITGA11	2.41e-09	6.11211
ENSG00000087116	ADAMTS2	2.44e-09	11.9354
ENSG00000166963	MAP1A	2.64e-09	7.14344
ENSG00000182752	PAPPA	2.64e-09	11.924
ENSG00000169604	ANTXR1	2.88e-09	6.63478
ENSG00000130508	PXDN	3.33e-09	8.07446
ENSG00000166923	GREM1	4.09e-09	11.9557
ENSG00000187688	TRPV2	4.09e-09	3.95488
ENSG00000163520	FBLN2	6.04e-09	8.09652
ENSG00000152049	KCNE4	6.26e-09	10.4962
ENSG00000183853	KIRREL1	9.19e-09	12.6607
ENSG00000103485	QPRT	1.07e-08	9.03487
ENSG00000165633	VSTM4	1.56e-08	11.9923
ENSG00000183688	RFLNB	1.56e-08	5.23599
ENSG00000213694	S1PR3	1.65e-08	11.8639
ENSG00000182636	NDN	1.76e-08	9.65505
ENSG00000140937	CDH11	1.78e-08	12.3834
ENSG00000151388	ADAMTS12	2.09e-08	11.4711
ENSG00000121068	TBX2	2.9e-08	9.92546
ENSG00000113739	STC2	2.93e-08	7.84907
ENSG00000138080	EMILIN1	3.09e-08	4.63757
ENSG00000148848	ADAM12	3.41e-08	9.74601
ENSG00000011028	MRC2	3.75e-08	4.40517
ENSG00000116132	PRRX1	3.75e-08	13.4077
ENSG00000169554	ZEB2	3.75e-08	5.35081
ENSG00000139329	LUM	4.77e-08	11.6366
ENSG00000157613	CREB3L1	4.77e-08	6.7439
ENSG00000166741	NNMT	5.27e-08	5.94267
ENSG00000073712	FERMT2	5.52e-08	5.88094
ENSG00000176788	BASP1	1.11e-07	9.09854
ENSG00000142156	COL6A1	1.12e-07	5.26948
ENSG00000101194	SLC17A9	1.62e-07	7.42141
ENSG00000122691	TWIST1	1.67e-07	9.61162
ENSG00000162733	DDR2	1.73e-07	6.2228
ENSG00000251493	FOXD1	1.74e-07	9.69049
ENSG00000124615	MOCS1	2.15e-07	9.31907
ENSG00000078098	FAP	2.76e-07	11.9305
ENSG00000116962	NID1	2.8e-07	8.33294
ENSG00000122176	FMOD	3.3e-07	9.03507
ENSG00000138316	ADAMTS14	4.94e-07	11.0699
ENSG00000225614	ZNF469	6.55e-07	9.6711
ENSG00000011465	DCN	7.28e-07	11.2168
ENSG00000149591	TAGLN	7.28e-07	5.33775
ENSG00000166147	FBN1	7.46e-07	7.80685
ENSG00000154096	THY1	8.05e-07	11.3484
ENSG00000112276	BVES	8.16e-07	9.70678
ENSG00000153976	HS3ST3A1	9.06e-07	8.78046
ENSG00000138685	FGF2	9.19e-07	9.14713
ENSG00000206538	VGLL3	9.85e-07	6.18879
ENSG00000163430	FSTL1	1.27e-06	5.15306
ENSG00000177096	FAM109B	1.41e-06	9.38859
ENSG00000158859	ADAMTS4	1.65e-06	10.4776
ENSG00000161381	PLXDC1	1.65e-06	9.17296
ENSG00000211772	TRBC2	1.66e-06	-2.03816
ENSG00000164330	EBF1	1.67e-06	8.9929
ENSG00000133169	BEX1	1.94e-06	8.75085
ENSG00000135905	DOCK10	1.94e-06	6.34863
ENSG00000261327	AC134312.5	1.94e-06	9.58993
ENSG00000159228	CBR1	2.13e-06	8.40107
ENSG00000166780	C16orf45	2.25e-06	6.77438
ENSG00000214548	MEG3	2.29e-06	12.0991
ENSG00000153956	CACNA2D1	2.42e-06	8.94054
ENSG00000060982	BCAT1	2.79e-06	4.87013
ENSG00000105825	TFPI2	3.24e-06	13.4222
ENSG00000183098	GPC6	3.43e-06	7.89892
ENSG00000079308	TNS1	3.89e-06	9.86047
ENSG00000131459	GFPT2	3.9e-06	4.36833
ENSG00000127955	GNAI1	3.92e-06	8.8262
ENSG00000113083	LOX	4.15e-06	3.93878
ENSG00000067048	DDX3Y	4.28e-06	9.95239
ENSG00000161544	CYGB	4.3e-06	4.49746
ENSG00000183876	ARSI	4.3e-06	5.86146
ENSG00000204381	LAYN	4.3e-06	8.61217
ENSG00000180543	TSPYL5	4.31e-06	9.13498
ENSG00000125841	NRSN2	4.35e-06	5.87456
ENSG00000162551	ALPL	4.35e-06	11.7029
ENSG00000154736	ADAMTS5	4.72e-06	10.9232
ENSG00000166250	CLMP	4.72e-06	8.59016
ENSG00000100842	EFS	4.74e-06	9.00058
ENSG00000154556	SORBS2	4.75e-06	3.73384
ENSG00000108821	COL1A1	4.92e-06	6.38076
ENSG00000172201	ID4	4.93e-06	8.69269
ENSG00000271216	LINC01050	5.52e-06	8.17259
ENSG00000137273	FOXF2	5.66e-06	9.20455
ENSG00000170558	CDH2	5.66e-06	6.65379
ENSG00000020633	RUNX3	5.85e-06	8.20099
ENSG00000166681	BEX3	5.92e-06	10.7337
ENSG00000115594	IL1R1	7.31e-06	5.13677
ENSG00000166922	SCG5	8.04e-06	3.52388
ENSG00000114450	GNB4	8.15e-06	5.43956
ENSG00000186340	THBS2	8.25e-06	10.7973
ENSG00000067646	ZFY	8.48e-06	8.31745
ENSG00000258183	LINC02392	8.71e-06	6.06328
ENSG00000103489	XYLT1	9.74e-06	10.6197
ENSG00000183160	TMEM119	1.01e-05	11.5617
ENSG00000092096	SLC22A17	1.05e-05	8.41656
ENSG00000116157	GPX7	1.05e-05	8.65652
ENSG00000145423	SFRP2	1.05e-05	10.5844
ENSG00000151617	EDNRA	1.05e-05	8.87051
ENSG00000183580	FBXL7	1.07e-05	8.56876
ENSG00000144810	COL8A1	1.1e-05	3.77707
ENSG00000174705	SH3PXD2B	1.1e-05	8.07083
ENSG00000198108	CHSY3	1.1e-05	8.53295
ENSG00000198796	ALPK2	1.13e-05	8.68087
ENSG00000132429	POPDC3	1.23e-05	9.02199
ENSG00000138411	HECW2	1.3e-05	5.39689
ENSG00000187479	C11orf96	1.34e-05	9.61553
ENSG00000161638	ITGA5	1.56e-05	3.63548
ENSG00000143507	DUSP10	1.58e-05	-1.28209
ENSG00000149380	P4HA3	1.66e-05	5.60856
ENSG00000249669	CARMN	1.66e-05	10.4827
ENSG00000234456	MAGI2-AS3	1.68e-05	8.63196
ENSG00000204103	MAFB	1.7e-05	4.63121
ENSG00000109099	PMP22	1.79e-05	4.66524
ENSG00000136010	ALDH1L2	1.79e-05	4.67493
ENSG00000163531	NFASC	1.8e-05	3.27871
ENSG00000131435	PDLIM4	1.89e-05	9.88249
ENSG00000172985	SH3RF3	1.91e-05	8.3796
ENSG00000066629	EML1	2.09e-05	9.70506
ENSG00000165757	JCAD	2.18e-05	5.3616
ENSG00000244586	WNT5A-AS1	2.18e-05	8.54402
ENSG00000052344	PRSS8	2.39e-05	-1.06412
ENSG00000151240	DIP2C	2.52e-05	3.868
ENSG00000112782	CLIC5	2.54e-05	-3.40436
ENSG00000115232	ITGA4	2.76e-05	5.29458
ENSG00000137648	TMPRSS4	2.76e-05	-1.65321
ENSG00000176971	FIBIN	2.82e-05	8.23848
ENSG00000105889	STEAP1B	2.96e-05	8.72444
ENSG00000114374	USP9Y	3.18e-05	8.14589
ENSG00000110811	P3H3	3.37e-05	4.6933
ENSG00000172137	CALB2	3.37e-05	-3.42595
ENSG00000038427	VCAN	3.62e-05	6.50725
ENSG00000188677	PARVB	3.86e-05	5.33926
ENSG00000118402	ELOVL4	4.32e-05	7.87858
ENSG00000143217	NECTIN4	4.69e-05	-1.38617
ENSG00000121297	TSHZ3	4.88e-05	8.58995
ENSG00000020181	ADGRA2	5.05e-05	8.26239
ENSG00000133687	TMTC1	5.13e-05	7.69376
ENSG00000170412	GPRC5C	5.3e-05	-1.24718
ENSG00000148516	ZEB1	5.53e-05	4.83896
ENSG00000197822	OCLN	5.56e-05	-1.25184
ENSG00000165215	CLDN3	5.8e-05	-2.8988
ENSG00000237523	LINC00857	7.03e-05	-0.79071
ENSG00000106624	AEBP1	7.25e-05	6.12982
ENSG00000157680	DGKI	7.37e-05	7.99621
ENSG00000198053	SIRPA	7.37e-05	4.24354
ENSG00000104415	WISP1	8.09e-05	7.92487
ENSG00000160013	PTGIR	8.09e-05	8.14845
ENSG00000173917	HOXB2	8.14e-05	10.0492
ENSG00000105509	HAS1	8.28e-05	12.5757
ENSG00000132840	BHMT2	8.28e-05	8.52293
ENSG00000154027	AK5	8.28e-05	7.71278
ENSG00000233608	TWIST2	8.29e-05	10.1957
ENSG00000026559	KCNG1	8.44e-05	7.45879
ENSG00000026025	VIM	8.54e-05	3.18154
ENSG00000070404	FSTL3	8.62e-05	2.90415
ENSG00000196628	TCF4	8.68e-05	5.92075
ENSG00000157168	NRG1	8.88e-05	3.3564
ENSG00000163909	HEYL	8.88e-05	7.06983
ENSG00000172638	EFEMP2	8.94e-05	4.76489
ENSG00000235531	MSC-AS1	9.65e-05	8.18175
ENSG00000127863	TNFRSF19	0.00010163	6.73362
ENSG00000172164	SNTB1	0.00011042	8.34884
ENSG00000163661	PTX3	0.00011065	5.98255
ENSG00000154114	TBCEL	0.00011632	8.5502
ENSG00000186212	SOWAHB	0.00011904	-1.75714
ENSG00000136960	ENPP2	0.00012329	7.31157
ENSG00000134986	NREP	0.00012504	7.98609
ENSG00000198598	MMP17	0.00012504	5.46866
ENSG00000154175	ABI3BP	0.00012664	6.5119
ENSG00000170561	IRX2	0.00012932	8.1168
ENSG00000164176	EDIL3	0.00013548	8.38674
ENSG00000253873	PCDHGA11	0.0001386	8.64913
ENSG00000184254	ALDH1A3	0.00014336	-1.31795
ENSG00000187601	MAGEH1	0.00014336	7.88034
ENSG00000186529	CYP4F3	0.00015067	-2.58724
ENSG00000153814	JAZF1	0.00015149	1.12842
ENSG00000165246	NLGN4Y	0.00015291	7.73427
ENSG00000041982	TNC	0.00015479	4.15542
ENSG00000178860	MSC	0.00015683	9.94565
ENSG00000113657	DPYSL3	0.00016581	4.27175
ENSG00000178033	CALHM5	0.00016807	4.35807
ENSG00000183742	MACC1	0.00017675	-1.52309
ENSG00000176171	BNIP3	0.0001803	3.7678
ENSG00000117600	PLPPR4	0.00018296	7.18847
ENSG00000129680	MAP7D3	0.00018365	2.56246
ENSG00000105664	COMP	0.00018537	7.912
ENSG00000164929	BAALC	0.00018556	6.98625
ENSG00000123610	TNFAIP6	0.00019298	9.685
ENSG00000228223	HCG11	0.00020995	7.57952
ENSG00000115461	IGFBP5	0.00021711	10.2359
ENSG00000143387	CTSK	0.00022253	4.39304
ENSG00000210135	MT-TN	0.0002245	5.03136
ENSG00000169035	KLK7	0.0002249	-2.27532
ENSG00000180447	GAS1	0.00023535	3.98088
ENSG00000250786	SNHG18	0.00023677	7.25165
ENSG00000099998	GGT5	0.00025471	6.30782
ENSG00000176692	FOXC2	0.00025471	8.03264
ENSG00000122786	CALD1	0.00025634	2.67304
ENSG00000178163	ZNF518B	0.00026427	8.37951
ENSG00000105855	ITGB8	0.00028083	-1.54986
ENSG00000118523	CTGF	0.00028083	4.08347
ENSG00000034053	APBA2	0.00028684	6.27253
ENSG00000091986	CCDC80	0.00029345	3.18094
ENSG00000164318	EGFLAM	0.00029617	4.42453
ENSG00000092607	TBX15	0.00030815	8.25409
ENSG00000130881	LRP3	0.00030815	3.5851
ENSG00000100599	RIN3	0.0003197	3.0954
ENSG00000131634	TMEM204	0.00032225	7.42411
ENSG00000182667	NTM	0.00033348	7.97039
ENSG00000109472	CPE	0.0003339	7.75347
ENSG00000166086	JAM3	0.0003339	2.52007
ENSG00000137573	SULF1	0.00035407	9.63034
ENSG00000157110	RBPMS	0.00035407	2.27786
ENSG00000102802	MEDAG	0.00037148	10.7664
ENSG00000198692	EIF1AY	0.00037491	7.91473
ENSG00000102935	ZNF423	0.00037645	7.23914
ENSG00000017483	SLC38A5	0.00037995	7.14455
ENSG00000112769	LAMA4	0.00038348	3.80677
ENSG00000128602	SMO	0.00038713	8.09742
ENSG00000182195	LDOC1	0.00039787	7.35759
ENSG00000004399	PLXND1	0.00040077	3.40898
ENSG00000117114	ADGRL2	0.00040077	3.01668
ENSG00000184347	SLIT3	0.00041643	7.94684
ENSG00000142303	ADAMTS10	0.00042301	10.5168
ENSG00000176945	MUC20	0.00042687	-2.64246
ENSG00000168461	RAB31	0.00042811	2.48844
ENSG00000131002	TXLNGY	0.00043045	7.79137
ENSG00000095739	BAMBI	0.00043702	4.29929
ENSG00000159164	SV2A	0.00043702	2.75749
ENSG00000082074	FYB1	0.00044303	-1.84167
ENSG00000172716	SLFN11	0.00044303	6.8796
ENSG00000105137	SYDE1	0.00044406	3.10556
ENSG00000183682	BMP8A	0.00045372	3.91855
ENSG00000143416	SELENBP1	0.00046707	7.12248
ENSG00000184012	TMPRSS2	0.00047415	-2.5097
ENSG00000152377	SPOCK1	0.00047895	5.89909
ENSG00000136244	IL6	0.00048212	6.5962
ENSG00000154240	CEP112	0.00048841	1.54521
ENSG00000214575	CPEB1	0.00049201	8.05198
ENSG00000120885	CLU	0.00049297	-1.79686
ENSG00000122870	BICC1	0.00049315	9.5837
ENSG00000150636	CCDC102B	0.00049388	7.04315
ENSG00000159403	C1R	0.00049451	1.7408
ENSG00000104723	TUSC3	0.0005283	4.01163
ENSG00000136153	LMO7	0.0005283	-0.985578
ENSG00000167754	KLK5	0.0005283	-3.02054
ENSG00000182326	C1S	0.0005283	2.438
ENSG00000177706	FAM20C	0.00052961	9.49655
ENSG00000119714	GPR68	0.00054283	3.66288
ENSG00000240225	ZNF542P	0.00055453	6.95
ENSG00000136732	GYPC	0.00056021	9.11583
ENSG00000137507	LRRC32	0.00056021	6.94442
ENSG00000173040	EVC2	0.00056411	7.63614
ENSG00000166825	ANPEP	0.0005802	7.15098
ENSG00000198768	APCDD1L	0.00058043	2.97623
ENSG00000122863	CHST3	0.00058999	3.55499
ENSG00000144891	AGTR1	0.00060339	6.49012
ENSG00000164484	TMEM200A	0.00062331	5.36214
ENSG00000102409	BEX4	0.0006499	5.94197
ENSG00000177508	IRX3	0.00066305	9.63458
ENSG00000280241	AC079298.3	0.0006857	7.37077
ENSG00000225968	ELFN1	0.00070502	4.11586
ENSG00000136378	ADAMTS7	0.00071857	3.90427
ENSG00000169169	CPT1C	0.00075324	7.21382
ENSG00000077782	FGFR1	0.00075679	4.33768
ENSG00000165495	PKNOX2	0.00076474	5.44377
ENSG00000171016	PYGO1	0.00076513	4.94008
ENSG00000174600	CMKLR1	0.00076604	9.29792
ENSG00000167183	PRR15L	0.0008296	-2.65331
ENSG00000122862	SRGN	0.00085438	2.78669
ENSG00000184986	TMEM121	0.0008671	2.50735
ENSG00000183287	CCBE1	0.00087812	8.00066
ENSG00000130203	APOE	0.00093354	3.32968
ENSG00000119729	RHOQ	0.00096518	1.90871
ENSG00000134317	GRHL1	0.00096597	-0.937718
ENSG00000061337	LZTS1	0.00101357	7.27659
ENSG00000163435	ELF3	0.00105529	-1.83094
ENSG00000104324	CPQ	0.00110202	4.16018
ENSG00000203930	LINC00632	0.00111147	6.73534
ENSG00000084636	COL16A1	0.00114818	3.32998
ENSG00000159261	CLDN14	0.001163	7.37147
ENSG00000111181	SLC6A12	0.00122866	5.28434
ENSG00000152661	GJA1	0.00130809	1.38021
ENSG00000130513	GDF15	0.00134214	-2.55209
ENSG00000270885	RASL10B	0.0013441	4.71379
ENSG00000154589	LY96	0.00136946	7.01138
ENSG00000156453	PCDH1	0.00136946	-0.671956
ENSG00000103196	CRISPLD2	0.00138574	2.93499
ENSG00000072195	SPEG	0.00138588	7.55877
ENSG00000167755	KLK6	0.00142119	-2.59276
ENSG00000128591	FLNC	0.00142616	3.30029
ENSG00000141738	GRB7	0.00145128	-1.20383
ENSG00000127920	GNG11	0.00149974	7.8176
ENSG00000170054	SERPINA9	0.00151483	6.96781
ENSG00000136859	ANGPTL2	0.00153716	8.06682
ENSG00000155816	FMN2	0.00153716	6.59707
ENSG00000170430	MGMT	0.00153716	7.07087
ENSG00000156804	FBXO32	0.00155548	-1.79157
ENSG00000072041	SLC6A15	0.0015673	10.3995
ENSG00000129009	ISLR	0.0015673	6.75164
ENSG00000107186	MPDZ	0.00156902	4.95721
ENSG00000111716	LDHB	0.00158093	7.10016
ENSG00000171951	SCG2	0.0016069	7.90468
ENSG00000140044	JDP2	0.00163468	4.11325
ENSG00000120708	TGFBI	0.00165071	2.69179
ENSG00000163347	CLDN1	0.00165071	-1.0564
ENSG00000075213	SEMA3A	0.00166466	-0.934724
ENSG00000184838	PRR16	0.00168199	7.16373
ENSG00000140945	CDH13	0.00171483	9.53162
ENSG00000273179	AC092535.4	0.00171483	7.09363
ENSG00000156966	B3GNT7	0.00171836	-2.92928
ENSG00000140465	CYP1A1	0.00177222	-2.91861
ENSG00000253304	TMEM200B	0.00177286	1.58605
ENSG00000134532	SOX5	0.00183899	7.40772
ENSG00000136155	SCEL	0.00183899	-1.55945
ENSG00000150630	VEGFC	0.00184487	3.85218
ENSG00000124225	PMEPA1	0.00186065	3.09845
ENSG00000145103	ILDR1	0.00186065	-1.4985
ENSG00000058091	CDK14	0.00186485	3.54243
ENSG00000129038	LOXL1	0.00187423	2.54456
ENSG00000146122	DAAM2	0.00193297	9.71226
ENSG00000172935	MRGPRF	0.00195907	4.87172
ENSG00000260027	HOXB7	0.00206033	8.86214
ENSG00000160539	PLPP7	0.00210367	7.69497
ENSG00000218336	TENM3	0.00210428	3.22282
ENSG00000151692	RNF144A	0.00212369	4.17758
ENSG00000072954	TMEM38A	0.00212968	-1.34363
ENSG00000286190	0	0.00213362	7.47277
ENSG00000148677	ANKRD1	0.00216358	4.43743
ENSG00000119865	CNRIP1	0.00219636	9.34515
ENSG00000006016	CRLF1	0.00226712	4.17009
ENSG00000010295	IFFO1	0.00227893	3.91555
ENSG00000137747	TMPRSS13	0.00230887	-3.2696
ENSG00000124191	TOX2	0.00231295	5.14627
ENSG00000134824	FADS2	0.00231587	2.74775
ENSG00000111077	TNS2	0.00233012	3.26561
ENSG00000140092	FBLN5	0.00233012	6.34378
ENSG00000003436	TFPI	0.00233119	2.70543
ENSG00000172061	LRRC15	0.00241197	9.31585
ENSG00000131196	NFATC1	0.00243176	6.99901
ENSG00000144857	BOC	0.00245048	5.38018
ENSG00000185532	PRKG1	0.00258423	3.02375
ENSG00000132821	VSTM2L	0.00258713	6.56729
ENSG00000206190	ATP10A	0.00261966	9.10445
ENSG00000189334	S100A14	0.00266979	-2.25208
ENSG00000237438	CECR7	0.0026852	7.22065
ENSG00000133619	KRBA1	0.00270805	7.57946
ENSG00000108342	CSF3	0.00271342	3.10906
ENSG00000138639	ARHGAP24	0.00271342	2.59721
ENSG00000171451	DSEL	0.00271342	1.24692
ENSG00000183386	FHL3	0.00272756	1.52446
ENSG00000204618	RNF39	0.00272756	-1.29476
ENSG00000174136	RGMB	0.00274956	1.62795
ENSG00000128805	ARHGAP22	0.00281334	3.62819
ENSG00000108001	EBF3	0.00286856	7.08329
ENSG00000101017	CD40	0.00289188	6.00277
ENSG00000174028	FAM3C2	0.00294612	-1.18417
ENSG00000287263	0	0.00294612	3.78618
ENSG00000132688	NES	0.00296224	1.77767
ENSG00000182218	HHIPL1	0.00302463	9.49923
ENSG00000125430	HS3ST3B1	0.00307251	4.20196
ENSG00000110375	UPK2	0.00310219	-1.76091
ENSG00000162614	NEXN	0.00313832	4.25239
ENSG00000136541	ERMN	0.00318534	7.9516
ENSG00000151917	BEND6	0.00326145	6.90944
ENSG00000167772	ANGPTL4	0.00328535	1.2303
ENSG00000244486	SCARF2	0.00333703	3.55179
ENSG00000070371	CLTCL1	0.00342344	1.33038
ENSG00000101825	MXRA5	0.00344713	7.05728
ENSG00000168487	BMP1	0.00347191	2.19882
ENSG00000185201	IFITM2	0.00355913	2.90446
ENSG00000246859	STARD4-AS1	0.00361591	9.60757
ENSG00000184867	ARMCX2	0.00367906	3.05992
ENSG00000197043	ANXA6	0.00368786	3.01538
ENSG00000074181	NOTCH3	0.0037405	2.79979
ENSG00000132718	SYT11	0.00374579	6.57867
ENSG00000184985	SORCS2	0.00374579	9.2175
ENSG00000267013	LINC01929	0.00374579	6.33178
ENSG00000104332	SFRP1	0.00377542	7.06227
ENSG00000179277	MEIS3P1	0.00377542	7.07249
ENSG00000113578	FGF1	0.00388273	3.95007
ENSG00000012817	KDM5D	0.00391334	9.04695
ENSG00000187134	AKR1C1	0.00392644	3.56385
ENSG00000110492	MDK	0.00394274	-2.41424
ENSG00000079215	SLC1A3	0.00415502	2.29266
ENSG00000185070	FLRT2	0.00417496	6.5643
ENSG00000074047	GLI2	0.00423442	9.02463
ENSG00000189320	FAM180A	0.00427456	8.56742
ENSG00000072163	LIMS2	0.0043039	5.74678
ENSG00000144366	GULP1	0.00440222	-1.11307
ENSG00000197380	DACT3	0.004459	6.3209
ENSG00000163069	SGCB	0.00466253	1.45676
ENSG00000182963	GJC1	0.00467748	4.0768
ENSG00000261040	WFDC21P	0.00469338	3.81927
ENSG00000173068	BNC2	0.00477623	4.2603
ENSG00000178882	RFLNA	0.00486233	9.08837
ENSG00000146411	SLC2A12	0.00499552	-1.66607
ENSG00000162692	VCAM1	0.00504279	7.64179
ENSG00000119699	TGFB3	0.00504449	4.87732
ENSG00000196155	PLEKHG4	0.00513064	6.24055
ENSG00000134013	LOXL2	0.0051471	2.75431
ENSG00000162745	OLFML2B	0.00523065	3.61194
ENSG00000136696	IL36B	0.00545994	7.40763
ENSG00000113946	CLDN16	0.00548601	-1.58402
ENSG00000169594	BNC1	0.00548601	2.74038
ENSG00000132854	KANK4	0.00554737	6.75194
ENSG00000165794	SLC39A2	0.00554737	-3.07112
ENSG00000131018	SYNE1	0.00556507	2.8658
ENSG00000132970	WASF3	0.00556507	2.57017
ENSG00000210140	MT-TC	0.00556507	2.49329
ENSG00000160233	LRRC3	0.00561045	6.49167
ENSG00000189129	PLAC9	0.00561045	7.36808
ENSG00000198046	ZNF667	0.00564239	6.44266
ENSG00000091592	NLRP1	0.00568705	2.47309
ENSG00000105088	OLFM2	0.00569368	6.94038
ENSG00000113758	DBN1	0.00569368	1.70127
ENSG00000117122	MFAP2	0.00570833	2.95444
ENSG00000178075	GRAMD1C	0.00576602	-1.09245
ENSG00000105289	TJP3	0.00577165	-1.96213
ENSG00000116852	KIF21B	0.00577165	3.93024
ENSG00000138028	CGREF1	0.00577165	7.29043
ENSG00000283265	AL356234.3	0.00590974	3.2624
ENSG00000077942	FBLN1	0.0059644	5.22018
ENSG00000108511	HOXB6	0.00603731	7.212
ENSG00000166770	ZNF667-AS1	0.00604379	7.03404
ENSG00000124249	KCNK15	0.00605979	-2.32504
ENSG00000167861	HID1	0.00605979	-1.11003
ENSG00000086289	EPDR1	0.00606074	0.821451
ENSG00000183486	MX2	0.00611065	3.17385
ENSG00000170390	DCLK2	0.00615645	6.56423
ENSG00000107562	CXCL12	0.00624817	9.89997
ENSG00000242732	RTL5	0.00638126	7.02525
ENSG00000107796	ACTA2	0.0063911	2.39049
ENSG00000073737	DHRS9	0.00644782	-1.69864
ENSG00000182010	RTKN2	0.00645565	-1.32701
ENSG00000152402	GUCY1A2	0.00645814	10.0737
ENSG00000130270	ATP8B3	0.0064662	1.65284
ENSG00000168079	SCARA5	0.00649723	5.82716
ENSG00000103647	CORO2B	0.00669126	3.0116
ENSG00000069431	ABCC9	0.00678594	5.98056
ENSG00000110076	NRXN2	0.00694453	5.56938
ENSG00000169429	CXCL8	0.00701074	3.28291
ENSG00000144152	FBLN7	0.00704636	4.10931
ENSG00000153395	LPCAT1	0.00705043	0.724884
ENSG00000166145	SPINT1	0.00705043	-0.47339
ENSG00000176092	CRYBG2	0.00705043	-1.22176
ENSG00000182742	HOXB4	0.00717808	4.90263
ENSG00000150764	DIXDC1	0.00727646	2.04071
ENSG00000143515	ATP8B2	0.00745957	4.96183
ENSG00000110799	VWF	0.00752878	-2.01721
ENSG00000174611	KY	0.00752878	6.39318
ENSG00000021300	PLEKHB1	0.00761955	-1.32031
ENSG00000022267	FHL1	0.00773336	1.91265
ENSG00000175879	HOXD8	0.00780727	7.33839
ENSG00000187068	C3orf70	0.00790006	2.62097
ENSG00000138207	RBP4	0.00791711	7.30813
ENSG00000114270	COL7A1	0.00811912	2.36857
ENSG00000172260	NEGR1	0.00822628	6.35265
ENSG00000115844	DLX2	0.00836026	6.54202
ENSG00000054356	PTPRN	0.00845199	6.31962
ENSG00000105357	MYH14	0.00845199	-1.99957
ENSG00000158966	CACHD1	0.0084721	1.55883
ENSG00000170689	HOXB9	0.0084721	4.0171
ENSG00000159899	NPR2	0.0084723	1.74057
ENSG00000175274	TP53I11	0.00851279	9.58958
ENSG00000156103	MMP16	0.0085352	4.94528
ENSG00000100285	NEFH	0.0085503	5.3096
ENSG00000162618	ADGRL4	0.00862404	9.07214
ENSG00000149451	ADAM33	0.00864925	5.97558
ENSG00000166924	NYAP1	0.00880734	3.73449
ENSG00000213937	CLDN9	0.00880734	-1.04092
ENSG00000124313	IQSEC2	0.00895062	1.24501
ENSG00000183347	GBP6	0.00895062	-1.1329
ENSG00000166532	RIMKLB	0.00902787	5.76722
ENSG00000176273	SLC35G1	0.00912045	7.46797
ENSG00000065361	ERBB3	0.00931761	-1.06891
ENSG00000151702	FLI1	0.00937927	7.05254
ENSG00000240764	PCDHGC5	0.00937927	4.57791
ENSG00000080031	PTPRH	0.00942272	-1.03803
ENSG00000253293	HOXA10	0.00976443	7.18237
ENSG00000168056	LTBP3	0.00988132	-0.994356
ENSG00000286067	0	0.00988132	1.8035
ENSG00000019549	SNAI2	0.00996694	1.22244
ENSG00000132535	DLG4	0.00996694	2.59594
ENSG00000135835	KIAA1614	0.00996694	2.27689
ENSG00000185924	RTN4RL1	0.00996694	5.16205
ENSG00000235033	AL590999.1	0.0101232	6.41481
ENSG00000172602	RND1	0.01014	-1.85735
ENSG00000251322	SHANK3	0.01014	2.65541
ENSG00000028277	POU2F2	0.0101529	2.83611
ENSG00000102287	GABRE	0.0101708	7.20801
ENSG00000183454	GRIN2A	0.0101712	7.01088
ENSG00000106991	ENG	0.0103766	2.20671
ENSG00000168229	PTGDR	0.010473	6.18617
ENSG00000173809	TDRD12	0.010473	6.3381
ENSG00000107249	GLIS3	0.0107044	2.54611
ENSG00000112902	SEMA5A	0.0107305	3.04723
ENSG00000168874	ATOH8	0.0107305	5.00977
ENSG00000168621	GDNF	0.0107432	9.17742
ENSG00000117385	P3H1	0.0107613	1.59564
ENSG00000143479	DYRK3	0.0109909	1.08987
ENSG00000115380	EFEMP1	0.0111891	2.86459
ENSG00000167123	CERCAM	0.0112532	2.10973
ENSG00000172794	RAB37	0.0114304	-1.21701
ENSG00000092964	DPYSL2	0.0115458	1.86063
ENSG00000108551	RASD1	0.0115777	4.52777
ENSG00000116106	EPHA4	0.0115777	6.23763
ENSG00000166033	HTRA1	0.0115777	2.10925
ENSG00000227051	C14orf132	0.0116311	2.92523
ENSG00000170899	GSTA4	0.0119364	4.57526
ENSG00000151640	DPYSL4	0.012001	4.72885
ENSG00000179546	HTR1D	0.0120271	-3.36383
ENSG00000110427	KIAA1549L	0.0122244	2.80292
ENSG00000078053	AMPH	0.0124422	9.05389
ENSG00000145506	NKD2	0.012478	2.00202
ENSG00000204681	GABBR1	0.0128225	1.71157
ENSG00000162892	IL24	0.0129469	5.13022
ENSG00000179772	FOXS1	0.0133387	2.90367
ENSG00000099864	PALM	0.0137861	6.11785
ENSG00000103202	NME4	0.0143215	2.30452
ENSG00000155085	AK9	0.0143215	-1.35441
ENSG00000149131	SERPING1	0.0144053	9.50518
ENSG00000109184	DCUN1D4	0.0144839	0.576015
ENSG00000158714	SLAMF8	0.0144839	6.27686
ENSG00000215861	AC245297.1	0.0145871	4.0953
ENSG00000251474	RPL32P3	0.0146015	1.47966
ENSG00000071073	MGAT4A	0.0153866	-1.39801
ENSG00000140807	NKD1	0.0153866	4.04183
ENSG00000164120	HPGD	0.0153866	-1.8947
ENSG00000175414	ARL10	0.0154347	3.00303
ENSG00000121440	PDZRN3	0.0156106	8.70568
ENSG00000137959	IFI44L	0.0156106	3.41428
ENSG00000163064	EN1	0.0156106	8.53203
ENSG00000213366	GSTM2	0.0156106	5.60924
ENSG00000123342	MMP19	0.0160611	3.50827
ENSG00000143753	DEGS1	0.0163555	0.686534
ENSG00000185467	KPNA7	0.0167407	-1.78653
ENSG00000162493	PDPN	0.0168532	6.22858
ENSG00000196542	SPTSSB	0.0172257	-1.24058
ENSG00000147027	TMEM47	0.0172478	9.06709
ENSG00000129451	KLK10	0.0172686	-1.93054
ENSG00000115935	WIPF1	0.0172926	2.99798
ENSG00000180318	ALX1	0.0175041	6.8989
ENSG00000267280	TBX2-AS1	0.0178799	5.04733
ENSG00000086696	HSD17B2	0.0180757	-2.19394
ENSG00000265519	AC015922.3	0.0180757	6.57938
ENSG00000178573	MAF	0.018282	-1.41514
ENSG00000047648	ARHGAP6	0.0184447	4.68543
ENSG00000149596	JPH2	0.0184447	2.65756
ENSG00000165272	AQP3	0.0188036	-1.41011
ENSG00000004799	PDK4	0.0188724	-1.62521
ENSG00000184988	TMEM106A	0.0188724	4.79627
ENSG00000174080	CTSF	0.0189891	3.92165
ENSG00000135424	ITGA7	0.0190191	3.47782
ENSG00000173641	HSPB7	0.0190191	5.92387
ENSG00000023171	GRAMD1B	0.0200217	4.19116
ENSG00000109846	CRYAB	0.0202529	4.50814
ENSG00000064607	SUGP2	0.0211245	0.647484
ENSG00000205363	C15orf59	0.0213363	6.22044
ENSG00000272168	CASC15	0.0214419	5.32876
ENSG00000167994	RAB3IL1	0.0215248	2.58984
ENSG00000260454	AL355607.2	0.0215888	5.84025
ENSG00000255050	AC067930.5	0.0216697	1.83674
ENSG00000157350	ST3GAL2	0.0217628	1.50881
ENSG00000166402	TUB	0.0218327	6.97076
ENSG00000123612	ACVR1C	0.022196	-1.31935
ENSG00000157601	MX1	0.0222104	2.57524
ENSG00000133985	TTC9	0.0223407	-1.12124
ENSG00000010361	FUZ	0.0223425	-0.755479
ENSG00000184292	TACSTD2	0.0224459	-0.991208
ENSG00000130600	H19	0.0224858	-3.17768
ENSG00000164690	SHH	0.0224858	-2.14027
ENSG00000164932	CTHRC1	0.0226148	2.31348
ENSG00000149968	MMP3	0.0226333	5.43702
ENSG00000183878	UTY	0.0226333	7.17071
ENSG00000130176	CNN1	0.0228008	4.12758
ENSG00000224594	RPL29P19	0.0228674	6.62027
ENSG00000245008	AP001122.1	0.0228674	6.62635
ENSG00000003096	KLHL13	0.0231119	5.68531
ENSG00000196937	FAM3C	0.0231393	-1.31497
ENSG00000136630	HLX	0.0232438	3.60961
ENSG00000138061	CYP1B1	0.0234884	2.8737
ENSG00000101134	DOK5	0.0235836	6.73384
ENSG00000135148	TRAFD1	0.0235836	-0.469328
ENSG00000137558	PI15	0.0240105	8.65063
ENSG00000211767	TRBJ2-3	0.0241372	-2.8381
ENSG00000136688	IL36G	0.0245458	-1.3017
ENSG00000105369	CD79A	0.0247949	-4.70932
ENSG00000134326	CMPK2	0.0248077	2.94603
ENSG00000229544	NKX1-2	0.02483	-1.31465
ENSG00000125965	GDF5	0.02495	6.30353
ENSG00000037965	HOXC8	0.025388	2.07326
ENSG00000186866	POFUT2	0.0256195	0.917097
ENSG00000134072	CAMK1	0.0257959	2.09845
ENSG00000155970	MICU3	0.0258168	6.36587
ENSG00000244649	LINC02086	0.025848	7.10126
ENSG00000110195	FOLR1	0.0258851	-1.671
ENSG00000176046	NUPR1	0.0258851	6.16583
ENSG00000259363	AC090825.1	0.0260427	6.60906
ENSG00000088280	ASAP3	0.0260635	1.8336
ENSG00000156466	GDF6	0.0260635	6.43058
ENSG00000230838	LINC01614	0.026239	5.97375
ENSG00000139737	SLAIN1	0.0264624	-1.39803
ENSG00000122420	PTGFR	0.0267314	6.17569
ENSG00000129946	SHC2	0.0268292	8.58612
ENSG00000167157	PRRX2	0.0271605	8.71957
ENSG00000101938	CHRDL1	0.0271695	7.00471
ENSG00000198832	SELENOM	0.0277506	2.37352
ENSG00000148346	LCN2	0.0281787	-2.29939
ENSG00000107485	GATA3	0.0282248	-1.40103
ENSG00000162520	SYNC	0.0282248	3.00003
ENSG00000269190	FBXO17	0.0284775	2.42217
ENSG00000196932	TMEM26	0.0286575	6.29199
ENSG00000181982	CCDC149	0.0286938	2.77175
ENSG00000259807	AC009093.1	0.0287949	8.23102
ENSG00000188060	RAB42	0.0289455	5.89644
ENSG00000132530	XAF1	0.0290108	2.79792
ENSG00000116191	RALGPS2	0.0290225	-1.01977
ENSG00000023902	PLEKHO1	0.0291047	1.44092
ENSG00000164694	FNDC1	0.0292112	7.20788
ENSG00000078399	HOXA9	0.0293079	5.2038
ENSG00000134463	ECHDC3	0.0293471	6.44225
ENSG00000158186	MRAS	0.0296453	1.90729
ENSG00000057704	TMCC3	0.0301868	-0.851267
ENSG00000104870	FCGRT	0.0302333	3.81517
ENSG00000162512	SDC3	0.0303422	1.38325
ENSG00000196405	EVL	0.0309481	6.07181
ENSG00000128606	LRRC17	0.0311692	5.43539
ENSG00000065154	OAT	0.0312682	-0.8062
ENSG00000162645	GBP2	0.0313713	-1.0981
ENSG00000189143	CLDN4	0.0313713	-1.08387
ENSG00000158270	COLEC12	0.0314536	9.00812
ENSG00000133639	BTG1	0.031492	-0.81133
ENSG00000131378	RFTN1	0.0316036	3.1338
ENSG00000160223	ICOSLG	0.0316036	5.33518
ENSG00000177757	FAM87B	0.0316036	5.4895
ENSG00000279649	AC020978.9	0.0316036	4.339
ENSG00000119787	ATL2	0.032293	-0.739395
ENSG00000128262	POM121L9P	0.032293	2.67591
ENSG00000139567	ACVRL1	0.0324172	5.06599
ENSG00000140682	TGFB1I1	0.0324172	2.01524
ENSG00000105655	ISYNA1	0.0324782	-1.04833
ENSG00000182585	EPGN	0.0324782	1.86597
ENSG00000184564	SLITRK6	0.0324782	-1.34784
ENSG00000209082	MT-TL1	0.0324782	1.0915
ENSG00000223485	LINC01615	0.0324782	4.94771
ENSG00000138449	SLC40A1	0.0328333	-1.06737
ENSG00000205488	CALML3-AS1	0.0329022	-1.27001
ENSG00000163463	KRTCAP2	0.0329439	1.62116
ENSG00000110888	CAPRIN2	0.0330406	1.23366
ENSG00000181856	SLC2A4	0.0330406	-2.74172
ENSG00000184408	KCND2	0.0330406	5.66243
ENSG00000242948	EPS15P1	0.0331324	4.19005
ENSG00000129455	KLK8	0.0331382	-2.08536
ENSG00000084628	NKAIN1	0.0332563	4.8389
ENSG00000142920	AZIN2	0.033335	2.46489
ENSG00000119681	LTBP2	0.0333905	2.11348
ENSG00000197928	ZNF677	0.0335344	6.22203
ENSG00000245812	LINC02202	0.0339683	6.12141
ENSG00000135454	B4GALNT1	0.034007	1.31594
ENSG00000157445	CACNA2D3	0.0341858	4.92154
ENSG00000197496	SLC2A10	0.0344313	1.83544
ENSG00000113621	TXNDC15	0.034518	0.863239
ENSG00000135919	SERPINE2	0.0347903	2.07479
ENSG00000180806	HOXC9	0.0349459	2.22835
ENSG00000168032	ENTPD3	0.0350925	-1.09473
ENSG00000107282	APBA1	0.0358485	2.03244
ENSG00000075240	GRAMD4	0.0364434	-0.76568
ENSG00000148803	FUOM	0.037111	8.14425
ENSG00000227372	TP73-AS1	0.0371889	8.12008
ENSG00000228794	LINC01128	0.037306	1.09427
ENSG00000256694	AC026369.2	0.0377191	4.84246
ENSG00000143578	CREB3L4	0.037749	-1.05763
ENSG00000173848	NET1	0.0379545	-0.735582
ENSG00000135929	CYP27A1	0.0379776	6.3029
ENSG00000074219	TEAD2	0.0381019	1.89292
ENSG00000189184	PCDH18	0.0381019	3.79101
ENSG00000101443	WFDC2	0.0385804	-1.84089
ENSG00000121753	ADGRB2	0.0385804	1.84677
ENSG00000162496	DHRS3	0.0385804	-1.73805
ENSG00000165617	DACT1	0.0385804	6.53372
ENSG00000166206	GABRB3	0.0385804	6.1835
ENSG00000188277	C15orf62	0.0385804	-1.3659
ENSG00000204442	FAM155A	0.0385804	4.44617
ENSG00000010278	CD9	0.0386972	-0.655944
ENSG00000103522	IL21R	0.0387233	5.12522
ENSG00000214135	AC132008.2	0.0387431	0.732797
ENSG00000279041	AC102945.2	0.0387431	5.52795
ENSG00000152076	CCDC74B	0.0390742	3.87304
ENSG00000116991	SIPA1L2	0.0390877	-1.2265
ENSG00000176244	ACBD7	0.0392648	-1.0578
ENSG00000182050	MGAT4C	0.0392718	3.0101
ENSG00000197142	ACSL5	0.0395169	-0.606253
ENSG00000177679	SRRM3	0.0398008	2.64814
ENSG00000144355	DLX1	0.0398331	5.42735
ENSG00000181195	PENK	0.0398331	10.0468
ENSG00000183496	MEX3B	0.0398331	1.88776
ENSG00000165879	FRAT1	0.0399816	-1.21845
ENSG00000178222	RNF212	0.0400265	7.03578
ENSG00000105290	APLP1	0.0401027	0.831235
ENSG00000109062	SLC9A3R1	0.0402956	-0.737352
ENSG00000188921	HACD4	0.0402956	3.78166
ENSG00000133624	ZNF767P	0.0413758	1.38335
ENSG00000237330	RNF223	0.0413758	-1.01653
ENSG00000184584	TMEM173	0.0414626	1.11226
ENSG00000184304	PRKD1	0.041868	2.09697
ENSG00000235194	PPP1R3E	0.0420569	0.790927
ENSG00000248323	LUCAT1	0.0420569	1.36987
ENSG00000161921	CXCL16	0.0426788	-0.711996
ENSG00000186480	INSIG1	0.0426788	1.37419
ENSG00000286169	0	0.0426788	0.99259
ENSG00000140545	MFGE8	0.0428874	1.73243
ENSG00000106366	SERPINE1	0.0432876	1.69567
ENSG00000162849	KIF26B	0.0432876	3.74508
ENSG00000134668	SPOCD1	0.0434448	2.24113
ENSG00000145147	SLIT2	0.0434448	4.02213
ENSG00000182809	CRIP2	0.0434448	1.25967
ENSG00000094755	GABRP	0.0435104	-2.4627
ENSG00000116679	IVNS1ABP	0.0435791	0.917014
ENSG00000162576	MXRA8	0.0437211	2.67234
ENSG00000243742	RPLP0P2	0.0437594	2.80294
ENSG00000178761	FAM219B	0.043896	0.892957
ENSG00000135111	TBX3	0.0447463	1.30927
ENSG00000065320	NTN1	0.044988	8.30398
ENSG00000088386	SLC15A1	0.0453397	-2.54167
ENSG00000163898	LIPH	0.0455055	-0.858809
ENSG00000091136	LAMB1	0.0456109	1.01978
ENSG00000082126	MPP4	0.045738	5.06086
ENSG00000157551	KCNJ15	0.045738	5.26587
ENSG00000157833	GAREM2	0.045738	1.07184
ENSG00000235961	PNMA6A	0.045738	5.87829
ENSG00000279369	AC046185.3	0.0459462	4.82526
ENSG00000180537	RNF182	0.0459832	6.54561
ENSG00000124067	SLC12A4	0.0461002	0.98524
ENSG00000118473	SGIP1	0.0467565	2.77676
ENSG00000162676	GFI1	0.0469297	-1.06254
ENSG00000103544	VPS35L	0.0473034	2.37427
ENSG00000223573	TINCR	0.0473034	-1.47322
ENSG00000274021	AC024909.2	0.0479391	1.81187
ENSG00000105464	GRIN2D	0.0480557	1.2043
ENSG00000133106	EPSTI1	0.0481757	1.42518
ENSG00000240771	ARHGEF25	0.0481757	6.52609
ENSG00000120658	ENOX1	0.0484121	3.29488
ENSG00000184271	POU6F1	0.048716	3.2109
ENSG00000011105	TSPAN9	0.0490422	1.07146
ENSG00000101665	SMAD7	0.0491981	2.02462
ENSG00000164294	GPX8	0.0493935	1.09923
ENSG00000258875	AL135818.1	0.0497506	3.65184
ENSG00000069812	HES2	0.0497509	-0.806234
ENSG00000126709	IFI6	0.0499983	2.62431
